# Supplementary material for: Outbreak of CTX-M-15 Extended-Spectrum β-Lactamase-Producing Klebsiella pneumoniae ST394 in a French Intensive Care Unit Dedicated to COVID-19
Source: Pathogens. 2021 Nov 4;10(11):1426. doi: 10.3390/pathogens10111426 (PMC8618658; doi:10.3390/pathogens10111426)
Supplement: Supplementary file 1 [file pathogens-10-01426-s001.zip]

Archive with 1 entries (1 files):
- pathogens-1434410-supplementary.pdf
